# Supplementary material for: Assessment of the Level of Accumulation of the dIFN Protein Integrated by the Knock-In Method into the Region of the Histone H3.3 Gene of Arabidopsis thaliana
Source: Cells. 2021 Aug 19;10(8):2137. doi: 10.3390/cells10082137 (PMC8394151; doi:10.3390/cells10082137)
Supplement: Supplementary file 1 [file cells-10-02137-s001.zip]

Archive with 1 entries (1 files):
- cells-1287952-supplementary.pdf
